# Supplementary material for: Synthesis, Characterisation, and In Vitro Evaluation of Biocompatibility, Antibacterial and Antitumor Activity of Imidazolium Ionic Liquids
Source: Pharmaceutics. 2024 May 10;16(5):642. doi: 10.3390/pharmaceutics16050642 (PMC11125126; doi:10.3390/pharmaceutics16050642)
Supplement: Supplementary file 1 [file pharmaceutics-16-00642-s001.zip]

Archive with 1 entries (1 files):
- pharmaceutics-2965208-supplementary.pdf
